# Supplementary material for: Pathological α-synuclein recruits LRRK2 expressing pro-inflammatory monocytes to the brain
Source: Mol Neurodegener. 2022 Jan 10;17:7. doi: 10.1186/s13024-021-00509-5 (PMC8751347; doi:10.1186/s13024-021-00509-5)
Supplement: Supplementary file 2 — Additional file 2. [file 13024_2021_509_MOESM2_ESM.xlsx]

## Sheet: Fig 1
Fig 1 E	monomer	Fibril	m-fibril+MLi2
	1.05981	2.17882	0.724891
	1.06219	2.23701	0.699546
	1.05719	1.99171	1.05211
Fig 1 F	monomer	Fibril	m-fibril+MLi2
	1.13823	2.8572	0.185181
	1.11753	2.58569	0.151767
	1.18752	3.56503	0.231171
Fig 1 H	monomer	Fibril	h-fibril+MLi2
	0.997472	2.13214	0.809761
	0.782898	1.93512	0.883865
	0.818159	1.73576	0.981965
Fig 1 I	monomer	Fibril	h-fibril+MLi2
	1.1226	3.75533	0.13428
	1.38021	4.42321	0.141771
	1.12945	3.38895	0.175251
Fig 1 L	PBS	MLi2	h-Fibrils	Fibrils
	0.272727	0	0.181818	0
	0.181818	0	0.363636	0
	0.214286	0	0.285714	0

## Sheet: Fig 2
LRRK2	PBS	h-Fibrils	h-Fibrils+Tofacitinib
	0.910256	2.30666	1.14328
	0.907552	2.20317	1.50598
	1.0718	2.49615	1.36526
pRab10	PBS	h-Fibrils	h-Fibrils+Tofacitinib
	1.33434	5.0201	1.2317
	1.58608	5.66354	1.78106
	1.37425	4.73495	1.41423
LRRK2	PBS	h-Fibrils	h-Fibrils+Tofacitinib
	0.942978	2.08207	1.26856
	0.927046	2.384	1.16944
	1.21356	2.85663	1.57304
pRab10	PBS	h-Fibrils	h-Fibrils+Tofacitinib
	0.741263	2.93996	1.30032
	1.11673	2.8958	0.950466
	1.08641	2.96272	1.27169
LRRK2	PBS	h-Fibrils	h-Fibrils+Tofacitinib
	1.47228	2.76013	1.40323
	0.927046	2.384	1.16944
	1.44892	2.80111	1.54855
pRab10	PBS	h-Fibrils	h-Fibrils+Tofacitinib
	1.34886	4.34419	1.89107
	1.11673	2.8958	0.950466
	1.53977	4.19222	1.74863

## Sheet: Fig 3
Panel F	HLA-Dra	MCSF
		PBS	h-Fibrils
		0.92515	2.18104
		1.15141	1.95847
		1.20142	2.20168
	HLA-Dra	MDMi
		PBS	h-Fibrils
		0.751428	1.60524
		0.621458	1.82665
		0.825147	1.50014
Panel H		GMCSF
		LRRK2			pRab10/Rab10
	PBS	1.05064	1.26738	1.17484	0.971036	1.12893	1.03314
	AZD1480	0.964644	1.13355	0.820147	0.825449	0.934409	0.701731
	Fibrils	2.55443	2.73888	2.22285	2.123	2.25974	1.84629
	Fibrils+AZD1480	0.943703	0.985024	0.879984	0.392251	0.409595	0.365804
		MDMi
		LRRK2			pRab10/Rab10
	PBS	1.08928	1.41031	1.33768	0.835928	1.12881	1.08433
	AZD1480	0.908868	1.17379	0.772938	0.536939	0.775292	0.456798
	Fibrils	1.29508	1.46324	1.13207	1.11122	1.26971	0.97233
	Fibrils+AZD1480	0.985482	1.03054	0.919373	0.669401	0.701293	0.624786
Panel I		MCSF				MDMi
	PBS	0	0	0		0	0	0
	LPS	2576.67	2500.07	2390.31		3900.72	3331	3757.56
	h-Fibrils	834.087	872.315	805.166		1802.96	1981.91	2217.64

## Sheet: Fig 4
Fig 4E	LRRK2 KO	Ly6C+	Ly6C-	CD4 Tcells	CD8 Tcells	Mi Ly6C-
	0	150.667	187	0	0	32
	0	131.667	156	0	0	26
	0	101.667	188	0	0	7
Fig 4F	Ly6C+	Ly6C neg
	0.470252	2.03097
	0.30773	1.06701
	0.990354	1.20152
	0.454874	2.13793
	0.303289	1.22747

## Sheet: Fig 5
Fig 5E	WT (nTg)	R1441C-KI	G2019S BAC
	55.48	99.28	87.35
	154.76	68.62	45.06
	124.1	284.7	12.22
	148.92	163.52	16.81
			33.61
Fig 5F	WT (nTg)	R1441C-KI
	286.16	2194.38
	522.68	748.98
	1124.2	1549.06
	1068.72	1173.84
	662.84	1100.84
	407.34	1008.86
	998.64	778.18
	751.9	803
		786.94
		846.8
		534.36
		1662.94
		1222.02
		1273.12
Fig 5G	WT (nTg)	G2019S BAC
	99.3827	645.181
	165.79	186.878
	177.845	519.262
	178.723	195.106
	196.596	163.83
	168.298	387.234
		199.575
		585.319
Fig 5H	WT (ntg) sal	R1414C sal	WT (ntg) h-monomer	R1441C h-monomer	WT (nTg) h-fibrils	R1441C-KI h-fibrils
	1.73	2.15	1.42	3.6	1.6	4.73
	3.07	1.38	3.32	2.86	1.63	2.24
	2.54	0.98	4.02	1.39	2.63	2.75
	1.51		3.03	2.24	2.75	2.91
					4.08	4.86
					4.29	5.04
					7.89	7.6
					7.26	3.7
					11.6	4.31
						11.3
						9.87
						6.66
						5.45
						9.9

## Sheet: Fig 6
Fig 6C	Ntg			R1441C			WT BAC			G2019S BAC
	0.863793	1.13017	1.00603	0.975	0.760345	1.40431	0.755172	1.02414	0.786207	1.25172	1.05259	1.10948
	1.78707	1.95	1.84138	1.94741	1.69396	1.89052	2.65345	2.48535	2.06896	3.27155	2.4	2.44655
	1.125	1.425	1.02672	1.11983	1.1819	1.25948	1.2	1.02672	1.05776	1.13017	1.27759	1.49224
Fig 6D	Ctrl	h-Fibrils	CCL5
	0.925421	1.05526	4.82625
	0.892145	1.12457	4.20587
	1.18243	0.820166	3.24786

## Sheet: sFig 2
RAB10	Ctrl	Fibirls	IFNγ
	0.943489	1.29911	1.19721
	1.05651	1.0728	0.905729
LRRK2	Ctrl	Fibirls	IFNγ
	1.06915	2.0266	2.6117
	0.930851	1.30851	1.81649
CIITA	Ctrl	Fibirls	IFNγ
	1.12669	2.27726	4.87954
	0.873313	1.56282	5.75389
STAT1	Ctrl	Fibirls	IFNγ
	1.04979	4.08791	8.51541
	0.95021	2.34762	6.96553
JAK2	Ctrl	Fibirls	IFNγ
	1.03339	1.81558	3.469
	0.966614	1.54531	2.28935
STAT3	Ctrl	Fibirls	IFNγ
	1.13369	1.20166	1.45468
	0.866314	1.1284	1.36443
STAT6	Ctrl	Fibirls	IFNγ
	1.03978	1.32037	1.26064
	0.960224	0.832889	0.963782
TLR4	Ctrl	Fibirls	IFNγ
	0.899056	1.30973	1.64234
	1.10094	1.22585	1.16957
TLR2	Ctrl	Fibirls	IFNγ
	0.799357	1.23473	0.928617
	1.20064	1.14341	1.07717

## Sheet: sFig 4
	CCR2
	MCSF	GMCSF	MDMi
	1.26548	3.59987	1.89625
	1.80254	2.65945	1.96325
	0.684572	3.65515	2.58742
	0.822655	1.89501	1.65589
	1.20456	5.06252	1.92548
	1.62255	4.2152	1.15655
	1.2102	1.89563	1.69855
	1.35043	1.92569	1.50266
	1.36988	2.69899	1.90525
	1.11479	4.52216	1.02548
	0.654779	3.98566	1.067
	0.899876	3.49856	1.84211
	CD163
	MCSF	GMCSF	MDMi
	5.62215	1.02555	2.36549
	5.92148	1.98855	2.22015
	6.32041	0.665898	2.5214
	4.59215	0.697758	1.95202
	3.02105	0.988548	1.98645
	3.65988	0.921548	3.72015
	3.85221	0.852415	1.35599
	3.26541	0.955874	1.69842
	5.32288	1.26548	2.78422
	6.39899	1.66548	1.89523
	2.25888	1.99538	2.02159
	2.659	1.03254	1.42659
	P2RY12
	MCSF	GMCSF	MDMi
	1.02699	1.89521	4.26584
	1.66548	1.93654	3.98852
	1.35525	1.04785	2.61248
	1.92086	1.62554	1.89956
	0.658247	1.0366	2.69887
	0.795214	2.08887	3.06698
	0.459214	1.0633	4.88752
	0.652418	3.06555	3.64521
	0.985632	1.22599	3.05999
	1.58721	2.21101	2.09875
	1.07895	1.98547	2.98855
	0.769241	1.86545	2.88635

## Sheet: sFig 5
LRRK2	MOUSE WT nTg				Human				MOUSE BAC (Lrrk2)
	MCSF		IL4,13		MCSF		IL4,13		MCSF		IL4,13
IFNg	-	+	-	+	-	+	-	+	-	+	-	+
	1.1527	4.67341	4.85981	5.65822	6.21103	12.7003	10.4811	13.737	12.0675	16.1613	24.5217	27.0112
	0.735246	3.24811	2.70825	2.36524	4.41895	12.1985	13.0072	12.8696	14.841	17.5854	26.6559	28.5822
	1.11205	2.85726	1.97855	1.0118	6.70367	22.847	11.1401	16.5946	13.5589	15.8784	19.3864	20.7062
pRab10	MOUSE WT nTg				Human				MOUSE BAC (Lrrk2)
	MCSF		IL4,13		MCSF		IL4,13		MCSF		IL4,13
IFNg	-	+	-	+	-	+	-	+	-	+	-	+
	1.2514	2.4546	2.9552	2.63675	5.04843	17.6055	17.2328	20.0578	4.73658	9.43917	28.0437	25.0631
	1.11025	1.60417	1.52475	1.79432	5.88261	17.4695	19.1221	24.4072	6.71407	8.29123	21.0451	18.3151
	0.638349	3.39656	3.17447	3.42902	5.30735	12.9458	17.0227	19.1718	7.98419	8.9193	15.6745	18.3786

## Sheet: sFig 8
sFig 8B	WT (nTg)	R1441C
	5463.32	7939.48
	12643.6	6199.16
	6774.4	5578.66
	8381.86	9325.02
	9933.84	8167.24
	10830.3	9548.4
	10839	6396.26
	11649.3	8522.02
		10773.3
		8219.8
		7628.5
		11091.6
		10738.3
		7902.98
sFig 8C	WT (nTg)	G2019S BAC
	8094.65	12337.1
	8866.19	8640.72
	8294.72	8004.1
	7479.57	7305.32
	6819.79	11040.6
	10178.3	10474.7
		7793.83
		12300.6
